# Supplementary material for: Broad fault zones enable deep fluid transport and limit earthquake magnitudes
Source: Nat Commun. 2023 Sep 16;14:5748. doi: 10.1038/s41467-023-41403-6 (PMC10505138; doi:10.1038/s41467-023-41403-6)
Supplement: Supplementary file 4 — Supplementary Data 1 [file 41467_2023_41403_MOESM4_ESM.txt]

X(km) Depth(km) Vp(km/s)
0	20	7.89101219177
1	20	7.89169549942
2	20	7.89290189743
3	20	7.89186620712
4	20	7.89221429825
5	20	7.89151525497
6	20	7.89264011383
7	20	7.89252758026
8	20	7.89706659317
9	20	7.89804315567
10	20	7.89452600479
11	20	7.89609241486
12	20	7.89731931686
13	20	7.89991855621
14	20	7.90254545212
15	20	7.90421152115
16	20	7.90550899506
17	20	7.90636825562
18	20	7.90294647217
19	20	7.90131092072
20	20	7.9035282135
21	20	7.90404319763
22	20	7.90418815613
23	20	7.9093670845
24	20	7.91166353226
25	20	7.90713739395
26	20	7.90940952301
27	20	7.91297340393
28	20	7.90899848938
29	20	7.91370773315
30	20	7.91268920898
31	20	7.9085316658
32	20	7.9081196785
33	20	7.9090218544
34	20	7.90658426285
35	20	7.90719985962
36	20	7.90705299377
37	20	7.90623474121
38	20	7.90407943726
39	20	7.90428829193
40	20	7.900411129
41	20	7.89717721939
42	20	7.90068531036
43	20	7.89619541168
44	20	7.89652633667
45	20	7.89707422256
46	20	7.89321136475
47	20	7.88698673248
48	20	7.88799905777
49	20	7.8843126297
50	20	7.88214921951
51	20	7.87952899933
52	20	7.87747573853
53	20	7.87574100494
54	20	7.87377023697
55	20	7.87251710892
56	20	7.87105941772
57	20	7.86962175369
58	20	7.86742687225
59	20	7.86504173279
60	20	7.86295127869
61	20	7.86119937897
62	20	7.8612985611
63	20	7.86659479141
64	20	7.86732196808
65	20	7.86465930939
66	20	7.85694599152
67	20	7.85494709015
68	20	7.85508203506
69	20	7.85592269897
70	20	7.85873985291
71	20	7.85992574692
72	20	7.85551643372
73	20	7.85368061066
74	20	7.85414981842
75	20	7.85363674164
76	20	7.85318040848
77	20	7.85322666168
78	20	7.85435295105
79	20	7.85695409775
80	20	7.8538403511
81	20	7.85328197479
82	20	7.85565805435
83	20	7.85453462601
84	20	7.8522362709
85	20	7.85226488113
86	20	7.85183477402
87	20	7.84922599792
88	20	7.84919786453
89	20	7.85050296783
90	20	7.84918308258
91	20	7.84927892685
92	20	7.85227012634
93	20	7.85604524612
94	20	7.85408353806
95	20	7.85278749466
96	20	7.85242080688
97	20	7.85354375839
98	20	7.85414981842
99	20	7.85528993607
100	20	7.85885190964
101	20	7.86040258408
102	20	7.85953140259
103	20	7.85902023315
104	20	7.86170005798
105	20	7.86238098145
106	20	7.86192274094
107	20	7.86359500885
108	20	7.86461114883
109	20	7.86765527725
110	20	7.8705830574
111	20	7.86959075928
112	20	7.87049341202
113	20	7.86843681335
114	20	7.87162303925
115	20	7.8749332428
116	20	7.87504243851
117	20	7.87539577484
118	20	7.87352323532
119	20	7.87863731384
120	20	7.87650537491
121	20	7.87731456757
122	20	7.87975025177
123	20	7.88108539581
124	20	7.88309001923
125	20	7.88329410553
126	20	7.88385820389
127	20	7.88408708572
128	20	7.88470888138
129	20	7.88874483109
130	20	7.88797998428
131	20	7.89125490189
132	20	7.88978290558
133	20	7.89173793793
134	20	7.89191675186
135	20	7.89322757721
136	20	7.89300489426
137	20	7.89186286926
138	20	7.89025115967
139	20	7.8902630806
140	20	7.89133739471
0	19.75	7.89034748077
1	19.75	7.89089298248
2	19.75	7.89124441147
3	19.75	7.89171886444
4	19.75	7.89212799072
5	19.75	7.89258623123
6	19.75	7.89319992065
7	19.75	7.89373445511
8	19.75	7.89458608627
9	19.75	7.8950304985
10	19.75	7.89554548264
11	19.75	7.89669084549
12	19.75	7.8976893425
13	19.75	7.89864969254
14	19.75	7.89974546432
15	19.75	7.90082073212
16	19.75	7.90185070038
17	19.75	7.90261363983
18	19.75	7.90351200104
19	19.75	7.90414953232
20	19.75	7.90546655655
21	19.75	7.90626144409
22	19.75	7.90686941147
23	19.75	7.90792942047
24	19.75	7.90830850601
25	19.75	7.90840339661
26	19.75	7.90949249268
27	19.75	7.90984296799
28	19.75	7.90934514999
29	19.75	7.91003465652
30	19.75	7.90977430344
31	19.75	7.90928697586
32	19.75	7.90906667709
33	19.75	7.90861082077
34	19.75	7.90757656097
35	19.75	7.90688753128
36	19.75	7.90579366684
37	19.75	7.90472793579
38	19.75	7.90360021591
39	19.75	7.90232467651
40	19.75	7.9007229805
41	19.75	7.89880561829
42	19.75	7.89748620987
43	19.75	7.89570331573
44	19.75	7.89391183853
45	19.75	7.8921880722
46	19.75	7.89002275467
47	19.75	7.88738489151
48	19.75	7.88571357727
49	19.75	7.88352632523
50	19.75	7.88166761398
51	19.75	7.87966823578
52	19.75	7.87785863876
53	19.75	7.87612771988
54	19.75	7.87434625626
55	19.75	7.87276697159
56	19.75	7.87114334106
57	19.75	7.86957168579
58	19.75	7.86786842346
59	19.75	7.86622333527
60	19.75	7.86475276947
61	19.75	7.86331939697
62	19.75	7.86196708679
63	19.75	7.86137485504
64	19.75	7.86018133163
65	19.75	7.85828399658
66	19.75	7.85674476624
67	19.75	7.85631752014
68	19.75	7.85588502884
69	19.75	7.85536336899
70	19.75	7.85522079468
71	19.75	7.85475683212
72	19.75	7.85428142548
73	19.75	7.85385942459
74	19.75	7.85370445251
75	19.75	7.8531832695
76	19.75	7.85272169113
77	19.75	7.85242271423
78	19.75	7.85234022141
79	19.75	7.85238027573
80	19.75	7.85243606567
81	19.75	7.8520450592
82	19.75	7.8515958786
83	19.75	7.85133123398
84	19.75	7.8514790535
85	19.75	7.85140323639
86	19.75	7.85064411163
87	19.75	7.85017347336
88	19.75	7.85027503967
89	19.75	7.85051107407
90	19.75	7.8500328064
91	19.75	7.85006952286
92	19.75	7.8507399559
93	19.75	7.85133361816
94	19.75	7.85155487061
95	19.75	7.85182666779
96	19.75	7.85237693787
97	19.75	7.85297298431
98	19.75	7.85342693329
99	19.75	7.85407018661
100	19.75	7.85498476028
101	19.75	7.85565853119
102	19.75	7.85646820068
103	19.75	7.85780000687
104	19.75	7.85875320435
105	19.75	7.85955667496
106	19.75	7.86044406891
107	19.75	7.86149501801
108	19.75	7.86288499832
109	19.75	7.86461830139
110	19.75	7.86589622498
111	19.75	7.86673641205
112	19.75	7.86780452728
113	19.75	7.86869430542
114	19.75	7.87027931213
115	19.75	7.8716545105
116	19.75	7.87277746201
117	19.75	7.87396478653
118	19.75	7.87466478348
119	19.75	7.87610673904
120	19.75	7.87710475922
121	19.75	7.87845182419
122	19.75	7.87993144989
123	19.75	7.88114595413
124	19.75	7.88217258453
125	19.75	7.88329935074
126	19.75	7.88435745239
127	19.75	7.88534259796
128	19.75	7.88626670837
129	19.75	7.88741922379
130	19.75	7.8882689476
131	19.75	7.88915061951
132	19.75	7.88992595673
133	19.75	7.89064025879
134	19.75	7.89128923416
135	19.75	7.89177799225
136	19.75	7.89220571518
137	19.75	7.89249610901
138	19.75	7.89263629913
139	19.75	7.89306163788
140	19.75	7.89286279678
0	19.5	7.89130830765
1	19.5	7.89162302017
2	19.5	7.89194011688
3	19.5	7.89242553711
4	19.5	7.89281988144
5	19.5	7.89333343506
6	19.5	7.89377975464
7	19.5	7.89447975159
8	19.5	7.89494895935
9	19.5	7.89552545547
10	19.5	7.89629125595
11	19.5	7.89715099335
12	19.5	7.89807033539
13	19.5	7.89898347855
14	19.5	7.89991998672
15	19.5	7.9008975029
16	19.5	7.90186405182
17	19.5	7.90278720856
18	19.5	7.90383958817
19	19.5	7.90483570099
20	19.5	7.90573549271
21	19.5	7.90657186508
22	19.5	7.90734910965
23	19.5	7.90796232224
24	19.5	7.90843200684
25	19.5	7.90905618668
26	19.5	7.90947961807
27	19.5	7.90973615646
28	19.5	7.90991687775
29	19.5	7.90988683701
30	19.5	7.90975236893
31	19.5	7.90950489044
32	19.5	7.90911340714
33	19.5	7.90842580795
34	19.5	7.90754747391
35	19.5	7.90652608871
36	19.5	7.90539216995
37	19.5	7.90428638458
38	19.5	7.90306043625
39	19.5	7.90181112289
40	19.5	7.90033197403
41	19.5	7.89875507355
42	19.5	7.89693784714
43	19.5	7.89508724213
44	19.5	7.89304494858
45	19.5	7.8911190033
46	19.5	7.88917922974
47	19.5	7.88698863983
48	19.5	7.8846244812
49	19.5	7.88235330582
50	19.5	7.88046169281
51	19.5	7.87853145599
52	19.5	7.87669277191
53	19.5	7.87491226196
54	19.5	7.8731303215
55	19.5	7.87147665024
56	19.5	7.86982154846
57	19.5	7.86821174622
58	19.5	7.86654520035
59	19.5	7.8649096489
60	19.5	7.86337518692
61	19.5	7.86191511154
62	19.5	7.8604016304
63	19.5	7.85896778107
64	19.5	7.85763120651
65	19.5	7.85629463196
66	19.5	7.85570955276
67	19.5	7.85506391525
68	19.5	7.85426950455
69	19.5	7.85364246368
70	19.5	7.85335922241
71	19.5	7.85296297073
72	19.5	7.85272073746
73	19.5	7.85255861282
74	19.5	7.85221195221
75	19.5	7.8516907692
76	19.5	7.85122537613
77	19.5	7.85086488724
78	19.5	7.85069274902
79	19.5	7.85074281693
80	19.5	7.85085725784
81	19.5	7.85046625137
82	19.5	7.84987545013
83	19.5	7.84973526001
84	19.5	7.8500828743
85	19.5	7.84986305237
86	19.5	7.84900712967
87	19.5	7.84894704819
88	19.5	7.84890651703
89	19.5	7.8489317894
90	19.5	7.8486661911
91	19.5	7.8486700058
92	19.5	7.84909105301
93	19.5	7.84964895248
94	19.5	7.85008144379
95	19.5	7.85044193268
96	19.5	7.85116481781
97	19.5	7.85166501999
98	19.5	7.85214471817
99	19.5	7.85276937485
100	19.5	7.85362100601
101	19.5	7.85436534882
102	19.5	7.85541915894
103	19.5	7.85677480698
104	19.5	7.85776853561
105	19.5	7.85865592957
106	19.5	7.85956335068
107	19.5	7.860663414
108	19.5	7.86210441589
109	19.5	7.86379337311
110	19.5	7.86502790451
111	19.5	7.86612176895
112	19.5	7.8673286438
113	19.5	7.86844587326
114	19.5	7.86982584
115	19.5	7.87115049362
116	19.5	7.87240123749
117	19.5	7.87366962433
118	19.5	7.87482595444
119	19.5	7.8758482933
120	19.5	7.87706232071
121	19.5	7.87837743759
122	19.5	7.87967395782
123	19.5	7.88093328476
124	19.5	7.88201761246
125	19.5	7.88318681717
126	19.5	7.88434267044
127	19.5	7.88546228409
128	19.5	7.88650178909
129	19.5	7.88742685318
130	19.5	7.88834810257
131	19.5	7.88917684555
132	19.5	7.88998889923
133	19.5	7.89069366455
134	19.5	7.89133739471
135	19.5	7.89184761047
136	19.5	7.89228582382
137	19.5	7.89267253876
138	19.5	7.89306879044
139	19.5	7.89346456528
140	19.5	7.89361667633
0	19.25	7.89210271835
1	19.25	7.89238023758
2	19.25	7.89270353317
3	19.25	7.89312744141
4	19.25	7.8935084343
5	19.25	7.89398145676
6	19.25	7.8944106102
7	19.25	7.89507341385
8	19.25	7.89551210403
9	19.25	7.89608097076
10	19.25	7.89668130875
11	19.25	7.89748096466
12	19.25	7.8983502388
13	19.25	7.89921760559
14	19.25	7.90012645721
15	19.25	7.90107393265
16	19.25	7.90202569962
17	19.25	7.90296936035
18	19.25	7.90393781662
19	19.25	7.9048500061
20	19.25	7.90570926666
21	19.25	7.90652370453
22	19.25	7.90728807449
23	19.25	7.9079618454
24	19.25	7.9085521698
25	19.25	7.90909671783
26	19.25	7.90945959091
27	19.25	7.90973377228
28	19.25	7.90988588333
29	19.25	7.9098482132
30	19.25	7.90968084335
31	19.25	7.9093337059
32	19.25	7.9088807106
33	19.25	7.90816831589
34	19.25	7.90724563599
35	19.25	7.90622425079
36	19.25	7.90509080887
37	19.25	7.90395879745
38	19.25	7.90267038345
39	19.25	7.90137624741
40	19.25	7.89977788925
41	19.25	7.89810466766
42	19.25	7.89626836777
43	19.25	7.89426755905
44	19.25	7.89209938049
45	19.25	7.89013671875
46	19.25	7.88810634613
47	19.25	7.88578367233
48	19.25	7.88336801529
49	19.25	7.88100624084
50	19.25	7.87904930115
51	19.25	7.87703561783
52	19.25	7.87513017654
53	19.25	7.87330198288
54	19.25	7.87148094177
55	19.25	7.86981248856
56	19.25	7.86814832687
57	19.25	7.86651515961
58	19.25	7.86479234695
59	19.25	7.86307287216
60	19.25	7.86144304276
61	19.25	7.85996484756
62	19.25	7.85850954056
63	19.25	7.85712385178
64	19.25	7.85592508316
65	19.25	7.85482788086
66	19.25	7.85384130478
67	19.25	7.85300350189
68	19.25	7.85218858719
69	19.25	7.8516163826
70	19.25	7.85136985779
71	19.25	7.85105991364
72	19.25	7.85073041916
73	19.25	7.85058116913
74	19.25	7.85023164749
75	19.25	7.8497133255
76	19.25	7.84923744202
77	19.25	7.84888410568
78	19.25	7.8487200737
79	19.25	7.84888410568
80	19.25	7.8490562439
81	19.25	7.84865856171
82	19.25	7.84805393219
83	19.25	7.84792423248
84	19.25	7.8483247757
85	19.25	7.84811162949
86	19.25	7.84721755981
87	19.25	7.84714078903
88	19.25	7.84706735611
89	19.25	7.84718179703
90	19.25	7.84691810608
91	19.25	7.84700012207
92	19.25	7.84755516052
93	19.25	7.84824991226
94	19.25	7.8486456871
95	19.25	7.84899950027
96	19.25	7.84968566895
97	19.25	7.85023546219
98	19.25	7.85075330734
99	19.25	7.85150003433
100	19.25	7.85244321823
101	19.25	7.85326766968
102	19.25	7.85435962677
103	19.25	7.85578632355
104	19.25	7.85684728622
105	19.25	7.8578004837
106	19.25	7.85873699188
107	19.25	7.85987710953
108	19.25	7.86131668091
109	19.25	7.86303091049
110	19.25	7.86435556412
111	19.25	7.86544084549
112	19.25	7.86669588089
113	19.25	7.86780405045
114	19.25	7.86921977997
115	19.25	7.87062549591
116	19.25	7.87189865112
117	19.25	7.87319755554
118	19.25	7.87438392639
119	19.25	7.8755235672
120	19.25	7.87673950195
121	19.25	7.87807941437
122	19.25	7.87943553925
123	19.25	7.88073158264
124	19.25	7.8818230629
125	19.25	7.88299512863
126	19.25	7.88418579102
127	19.25	7.88531970978
128	19.25	7.88638210297
129	19.25	7.88737821579
130	19.25	7.88829851151
131	19.25	7.88916540146
132	19.25	7.88997077942
133	19.25	7.89070034027
134	19.25	7.89135026932
135	19.25	7.89188814163
136	19.25	7.89232063293
137	19.25	7.89270305634
138	19.25	7.89304447174
139	19.25	7.89335823059
140	19.25	7.89355754852
0	19	7.8926076889
1	19	7.89284229279
2	19	7.89315986633
3	19	7.89360427856
4	19	7.89398527145
5	19	7.89450550079
6	19	7.89492464066
7	19	7.89561986923
8	19	7.89602947235
9	19	7.89659500122
10	19	7.89715719223
11	19	7.89790916443
12	19	7.89873981476
13	19	7.89957427979
14	19	7.90044164658
15	19	7.90135669708
16	19	7.90228700638
17	19	7.9031996727
18	19	7.90406560898
19	19	7.9049243927
20	19	7.90575313568
21	19	7.9065580368
22	19	7.9072933197
23	19	7.9079618454
24	19	7.9085316658
25	19	7.90901660919
26	19	7.90942049026
27	19	7.90970087051
28	19	7.90980625153
29	19	7.90977716446
30	19	7.90957736969
31	19	7.90915203094
32	19	7.90865087509
33	19	7.90793609619
34	19	7.90696525574
35	19	7.90585947037
36	19	7.90465688705
37	19	7.90347671509
38	19	7.90211248398
39	19	7.900806427
40	19	7.89913749695
41	19	7.89738512039
42	19	7.8954410553
43	19	7.89333534241
44	19	7.89109230042
45	19	7.88912010193
46	19	7.88697290421
47	19	7.88450622559
48	19	7.88193082809
49	19	7.87945890427
50	19	7.87744188309
51	19	7.87537431717
52	19	7.8734254837
53	19	7.87155723572
54	19	7.86969041824
55	19	7.86798334122
56	19	7.86628103256
57	19	7.86461448669
58	19	7.86285114288
59	19	7.86109018326
60	19	7.85942745209
61	19	7.85786962509
62	19	7.8564119339
63	19	7.85483455658
64	19	7.85353660583
65	19	7.85231399536
66	19	7.85138034821
67	19	7.85079526901
68	19	7.85002994537
69	19	7.84953641891
70	19	7.84935617447
71	19	7.84908056259
72	19	7.84875917435
73	19	7.84856510162
74	19	7.84821128845
75	19	7.8477191925
76	19	7.84727811813
77	19	7.84697532654
78	19	7.84688997269
79	19	7.8471698761
80	19	7.8472442627
81	19	7.84688138962
82	19	7.84647750854
83	19	7.84627151489
84	19	7.84657621384
85	19	7.84634542465
86	19	7.84550714493
87	19	7.84532165527
88	19	7.84522151947
89	19	7.84538650513
90	19	7.84501504898
91	19	7.84506940842
92	19	7.84578371048
93	19	7.84654378891
94	19	7.84700107574
95	19	7.84741735458
96	19	7.8483042717
97	19	7.84891271591
98	19	7.84945583344
99	19	7.85013961792
100	19	7.85112285614
101	19	7.85197353363
102	19	7.85307216644
103	19	7.85457038879
104	19	7.85569620132
105	19	7.85667037964
106	19	7.85762262344
107	19	7.8588051796
108	19	7.86036348343
109	19	7.86224794388
110	19	7.86363363266
111	19	7.86471748352
112	19	7.86600637436
113	19	7.86712789536
114	19	7.86861085892
115	19	7.87007284164
116	19	7.87138319016
117	19	7.87272691727
118	19	7.87393474579
119	19	7.87507581711
120	19	7.87630271912
121	19	7.87769031525
122	19	7.87911176682
123	19	7.88045787811
124	19	7.88157224655
125	19	7.88279104233
126	19	7.88402032852
127	19	7.88519001007
128	19	7.88628053665
129	19	7.88729667664
130	19	7.88824033737
131	19	7.88914251328
132	19	7.88997030258
133	19	7.89072847366
134	19	7.8913898468
135	19	7.89192295074
136	19	7.89234972
137	19	7.89271068573
138	19	7.89304018021
139	19	7.89333963394
140	19	7.89351940155
0	18.75	7.89362668991
1	18.75	7.89384937286
2	18.75	7.89413118362
3	18.75	7.89459991455
4	18.75	7.89494991302
5	18.75	7.89545345306
6	18.75	7.89585447311
7	18.75	7.89652633667
8	18.75	7.89684581757
9	18.75	7.89732933044
10	18.75	7.89775800705
11	18.75	7.89848184586
12	18.75	7.89929008484
13	18.75	7.90007734299
14	18.75	7.90089130402
15	18.75	7.90176773071
16	18.75	7.90265321732
17	18.75	7.90351009369
18	18.75	7.90432500839
19	18.75	7.90514278412
20	18.75	7.90592193604
21	18.75	7.90669155121
22	18.75	7.90738725662
23	18.75	7.90798854828
24	18.75	7.90853357315
25	18.75	7.90900421143
26	18.75	7.90935945511
27	18.75	7.9096198082
28	18.75	7.90972709656
29	18.75	7.9096531868
30	18.75	7.90942192078
31	18.75	7.90897798538
32	18.75	7.90845441818
33	18.75	7.90762853622
34	18.75	7.90655899048
35	18.75	7.90534067154
36	18.75	7.90400791168
37	18.75	7.90278959274
38	18.75	7.90138053894
39	18.75	7.90003681183
40	18.75	7.89829587936
41	18.75	7.89645719528
42	18.75	7.89446735382
43	18.75	7.89228153229
44	18.75	7.88992881775
45	18.75	7.88786458969
46	18.75	7.88566875458
47	18.75	7.88310194016
48	18.75	7.88041687012
49	18.75	7.87778568268
50	18.75	7.87572622299
51	18.75	7.87363147736
52	18.75	7.8716583252
53	18.75	7.86976146698
54	18.75	7.86786317825
55	18.75	7.86611461639
56	18.75	7.86438131332
57	18.75	7.86268234253
58	18.75	7.86088895798
59	18.75	7.85910415649
60	18.75	7.85756349564
61	18.75	7.85621500015
62	18.75	7.85474729538
63	18.75	7.85324382782
64	18.75	7.85206842422
65	18.75	7.85086345673
66	18.75	7.84988832474
67	18.75	7.8487868309
68	18.75	7.84789705276
69	18.75	7.84734392166
70	18.75	7.84730529785
71	18.75	7.84707355499
72	18.75	7.84678506851
73	18.75	7.8467335701
74	18.75	7.84645175934
75	18.75	7.84595918655
76	18.75	7.84549951553
77	18.75	7.84517240524
78	18.75	7.84507083893
79	18.75	7.84530258179
80	18.75	7.84543323517
81	18.75	7.84503793716
82	18.75	7.84441995621
83	18.75	7.84428358078
84	18.75	7.8448638916
85	18.75	7.84465312958
86	18.75	7.84345245361
87	18.75	7.84343957901
88	18.75	7.84337472916
89	18.75	7.84349393845
90	18.75	7.84301900864
91	18.75	7.84299707413
92	18.75	7.84372234344
93	18.75	7.84455776215
94	18.75	7.84496259689
95	18.75	7.84536170959
96	18.75	7.84630203247
97	18.75	7.84693574905
98	18.75	7.84749126434
99	18.75	7.84823942184
100	18.75	7.84934473038
101	18.75	7.8502573967
102	18.75	7.85148954391
103	18.75	7.85321998596
104	18.75	7.85438776016
105	18.75	7.85539388657
106	18.75	7.85635757446
107	18.75	7.8576002121
108	18.75	7.85924959183
109	18.75	7.8612780571
110	18.75	7.86273574829
111	18.75	7.86383914948
112	18.75	7.86518335342
113	18.75	7.86631822586
114	18.75	7.8678689003
115	18.75	7.86940717697
116	18.75	7.87076091766
117	18.75	7.8721575737
118	18.75	7.87339115143
119	18.75	7.87455606461
120	18.75	7.87581539154
121	18.75	7.87725496292
122	18.75	7.87875461578
123	18.75	7.88015127182
124	18.75	7.88126182556
125	18.75	7.88251590729
126	18.75	7.88380241394
127	18.75	7.88502073288
128	18.75	7.88615131378
129	18.75	7.88719797134
130	18.75	7.8881855011
131	18.75	7.8891248703
132	18.75	7.88998651505
133	18.75	7.89073991776
134	18.75	7.89140796661
135	18.75	7.8919095993
136	18.75	7.89231967926
137	18.75	7.8926949501
138	18.75	7.89302062988
139	18.75	7.89331865311
140	18.75	7.89350223541
0	18.5	7.89476156235
1	18.5	7.89497041702
2	18.5	7.89521455765
3	18.5	7.89567518234
4	18.5	7.89600610733
5	18.5	7.89650583267
6	18.5	7.89687108994
7	18.5	7.89750909805
8	18.5	7.89775705338
9	18.5	7.89815473557
10	18.5	7.89854574203
11	18.5	7.89920902252
12	18.5	7.89996290207
13	18.5	7.90069007874
14	18.5	7.90143823624
15	18.5	7.90224266052
16	18.5	7.90306568146
17	18.5	7.90384197235
18	18.5	7.90461397171
19	18.5	7.90537834167
20	18.5	7.90610170364
21	18.5	7.90682029724
22	18.5	7.90746545792
23	18.5	7.90801715851
24	18.5	7.90850877762
25	18.5	7.90892648697
26	18.5	7.90925693512
27	18.5	7.90948629379
28	18.5	7.90957069397
29	18.5	7.90944862366
30	18.5	7.9091629982
31	18.5	7.90866136551
32	18.5	7.90810251236
33	18.5	7.9071803093
34	18.5	7.90599727631
35	18.5	7.90466976166
36	18.5	7.90322971344
37	18.5	7.90195226669
38	18.5	7.90049219131
39	18.5	7.89912366867
40	18.5	7.89731121063
41	18.5	7.89539146423
42	18.5	7.89330053329
43	18.5	7.89100313187
44	18.5	7.88852214813
45	18.5	7.88638210297
46	18.5	7.88410806656
47	18.5	7.88145923615
48	18.5	7.87882184982
49	18.5	7.87626886368
50	18.5	7.87424087524
51	18.5	7.87215662003
52	18.5	7.87019681931
53	18.5	7.8683142662
54	18.5	7.86642694473
55	18.5	7.86468982697
56	18.5	7.86295461655
57	18.5	7.86124658585
58	18.5	7.85940980911
59	18.5	7.85750961304
60	18.5	7.8556933403
61	18.5	7.85411930084
62	18.5	7.85256910324
63	18.5	7.85099983215
64	18.5	7.84965801239
65	18.5	7.84833478928
66	18.5	7.84713459015
67	18.5	7.84639072418
68	18.5	7.84561443329
69	18.5	7.84511756897
70	18.5	7.84498119354
71	18.5	7.84472846985
72	18.5	7.8444070816
73	18.5	7.84427881241
74	18.5	7.84395980835
75	18.5	7.84340190887
76	18.5	7.84286975861
77	18.5	7.84249591827
78	18.5	7.84241724014
79	18.5	7.84276294708
80	18.5	7.84299993515
81	18.5	7.84256601334
82	18.5	7.84183263779
83	18.5	7.84170007706
84	18.5	7.84232139587
85	18.5	7.84207105637
86	18.5	7.84079504013
87	18.5	7.8406791687
88	18.5	7.8405957222
89	18.5	7.84075450897
90	18.5	7.840280056
91	18.5	7.84027338028
92	18.5	7.84108066559
93	18.5	7.84204912186
94	18.5	7.84255456924
95	18.5	7.84296655655
96	18.5	7.84400463104
97	18.5	7.84467029572
98	18.5	7.8452539444
99	18.5	7.84604644775
100	18.5	7.84725189209
101	18.5	7.84823560715
102	18.5	7.84960031509
103	18.5	7.85153007507
104	18.5	7.85278606415
105	18.5	7.85384607315
106	18.5	7.85485363007
107	18.5	7.85616922379
108	18.5	7.85796451569
109	18.5	7.86018610001
110	18.5	7.86172914505
111	18.5	7.86284637451
112	18.5	7.86424541473
113	18.5	7.86540269852
114	18.5	7.86703824997
115	18.5	7.86864519119
116	18.5	7.87004327774
117	18.5	7.8714966774
118	18.5	7.87275266647
119	18.5	7.87393140793
120	18.5	7.87521314621
121	18.5	7.87671661377
122	18.5	7.87828397751
123	18.5	7.87975263596
124	18.5	7.88089752197
125	18.5	7.88220930099
126	18.5	7.88354682922
127	18.5	7.88481521606
128	18.5	7.88600540161
129	18.5	7.88709545135
130	18.5	7.88810634613
131	18.5	7.88906669617
132	18.5	7.88993263245
133	18.5	7.89068889618
134	18.5	7.89134740829
135	18.5	7.8918762207
136	18.5	7.89229726791
137	18.5	7.89267015457
138	18.5	7.89297628403
139	18.5	7.89327001572
140	18.5	7.89348268509
0	18.25	7.89598321915
1	18.25	7.89618062973
2	18.25	7.89639472961
3	18.25	7.89683628082
4	18.25	7.89715862274
5	18.25	7.8976392746
6	18.25	7.89796876907
7	18.25	7.89858102798
8	18.25	7.89875078201
9	18.25	7.89907979965
10	18.25	7.89939308167
11	18.25	7.89999103546
12	18.25	7.90068006516
13	18.25	7.90133094788
14	18.25	7.90201044083
15	18.25	7.90274858475
16	18.25	7.90350723267
17	18.25	7.9042339325
18	18.25	7.90492582321
19	18.25	7.90562009811
20	18.25	7.90628099442
21	18.25	7.90693235397
22	18.25	7.90752696991
23	18.25	7.90802764893
24	18.25	7.90847730637
25	18.25	7.90886878967
26	18.25	7.90914678574
27	18.25	7.90934085846
28	18.25	7.90937662125
29	18.25	7.90920114517
30	18.25	7.90886497498
31	18.25	7.90828227997
32	18.25	7.90765619278
33	18.25	7.9066400528
34	18.25	7.90532112122
35	18.25	7.90388870239
36	18.25	7.90234994888
37	18.25	7.90100765228
38	18.25	7.89946508408
39	18.25	7.89805412292
40	18.25	7.89614772797
41	18.25	7.89412975311
42	18.25	7.89194059372
43	18.25	7.88951301575
44	18.25	7.88692569733
45	18.25	7.88475608826
46	18.25	7.88246202469
47	18.25	7.87971448898
48	18.25	7.87686777115
49	18.25	7.87416696548
50	18.25	7.87207508087
51	18.25	7.86993455887
52	18.25	7.86791992188
53	18.25	7.86600208282
54	18.25	7.86407232285
55	18.25	7.86232089996
56	18.25	7.86056852341
57	18.25	7.85883283615
58	18.25	7.85694265366
59	18.25	7.85501146317
60	18.25	7.85322952271
61	18.25	7.85158586502
62	18.25	7.84997463226
63	18.25	7.84835290909
64	18.25	7.84701538086
65	18.25	7.84568309784
66	18.25	7.84462070465
67	18.25	7.84361696243
68	18.25	7.842689991
69	18.25	7.84216833115
70	18.25	7.84200000763
71	18.25	7.84180736542
72	18.25	7.84150791168
73	18.25	7.84140539169
74	18.25	7.84104919434
75	18.25	7.8404045105
76	18.25	7.8398065567
77	18.25	7.83941030502
78	18.25	7.83934497833
79	18.25	7.8397808075
80	18.25	7.84011316299
81	18.25	7.83962154388
82	18.25	7.8388376236
83	18.25	7.8387389183
84	18.25	7.83943557739
85	18.25	7.83918476105
86	18.25	7.83786153793
87	18.25	7.83773612976
88	18.25	7.83763742447
89	18.25	7.83783006668
90	18.25	7.83733463287
91	18.25	7.83734798431
92	18.25	7.83824777603
93	18.25	7.8393163681
94	18.25	7.83987951279
95	18.25	7.84034252167
96	18.25	7.84141540527
97	18.25	7.84212779999
98	18.25	7.84276771545
99	18.25	7.84361886978
100	18.25	7.84492015839
101	18.25	7.84597539902
102	18.25	7.84745264053
103	18.25	7.84954166412
104	18.25	7.85091209412
105	18.25	7.85204076767
106	18.25	7.853099823
107	18.25	7.85449647903
108	18.25	7.85645151138
109	18.25	7.8589053154
110	18.25	7.86055421829
111	18.25	7.86171531677
112	18.25	7.86317920685
113	18.25	7.86435031891
114	18.25	7.866086483
115	18.25	7.86778831482
116	18.25	7.86923313141
117	18.25	7.87073707581
118	18.25	7.87202310562
119	18.25	7.87320709229
120	18.25	7.87453842163
121	18.25	7.8761138916
122	18.25	7.87776374817
123	18.25	7.87930345535
124	18.25	7.88052034378
125	18.25	7.88189172745
126	18.25	7.88328886032
127	18.25	7.88461685181
128	18.25	7.88584423065
129	18.25	7.88696336746
130	18.25	7.88799762726
131	18.25	7.88896751404
132	18.25	7.88985013962
133	18.25	7.89062786102
134	18.25	7.89130353928
135	18.25	7.89183807373
136	18.25	7.89225053787
137	18.25	7.89262008667
138	18.25	7.89289617538
139	18.25	7.89318466187
140	18.25	7.89336013794
0	18	7.89730167389
1	18	7.89746522903
2	18	7.89765119553
3	18	7.89810562134
4	18	7.89842128754
5	18	7.89889335632
6	18	7.89919805527
7	18	7.89978456497
8	18	7.89986228943
9	18	7.90011167526
10	18	7.90033006668
11	18	7.9008641243
12	18	7.90147924423
13	18	7.90206384659
14	18	7.9026594162
15	18	7.90332746506
16	18	7.90401363373
17	18	7.90465688705
18	18	7.9052772522
19	18	7.90590667725
20	18	7.90648937225
21	18	7.90707921982
22	18	7.90763378143
23	18	7.90805721283
24	18	7.90845632553
25	18	7.90876722336
26	18	7.90901279449
27	18	7.90918159485
28	18	7.90916156769
29	18	7.90894794464
30	18	7.9085392952
31	18	7.90783786774
32	18	7.90712690353
33	18	7.9060344696
34	18	7.90457201004
35	18	7.90302181244
36	18	7.90133523941
37	18	7.89993047714
38	18	7.89827489853
39	18	7.89683151245
40	18	7.89479541779
41	18	7.89264774323
42	18	7.89035320282
43	18	7.88781261444
44	18	7.88512611389
45	18	7.88287305832
46	18	7.88049936295
47	18	7.877617836
48	18	7.87469577789
49	18	7.87190532684
50	18	7.86977481842
51	18	7.86758756638
52	18	7.86554384232
53	18	7.8635931015
54	18	7.86162090302
55	18	7.85984611511
56	18	7.85806083679
57	18	7.8562874794
58	18	7.85433912277
59	18	7.85236358643
60	18	7.85052776337
61	18	7.84882497787
62	18	7.84714221954
63	18	7.84541559219
64	18	7.84396791458
65	18	7.84250164032
66	18	7.84128046036
67	18	7.84022808075
68	18	7.83941984177
69	18	7.8388671875
70	18	7.83876037598
71	18	7.83851003647
72	18	7.83819055557
73	18	7.83807182312
74	18	7.83769321442
75	18	7.83699512482
76	18	7.83634614944
77	18	7.8359208107
78	18	7.83588123322
79	18	7.83639526367
80	18	7.83680868149
81	18	7.83629608154
82	18	7.83544588089
83	18	7.83538770676
84	18	7.83621644974
85	18	7.83597707748
86	18	7.83452510834
87	18	7.83442306519
88	18	7.8343038559
89	18	7.83460664749
90	18	7.83406400681
91	18	7.83407735825
92	18	7.83511972427
93	18	7.83627986908
94	18	7.83688116074
95	18	7.8374209404
96	18	7.83860874176
97	18	7.83939933777
98	18	7.8400850296
99	18	7.8410115242
100	18	7.84240198135
101	18	7.84352636337
102	18	7.84510040283
103	18	7.84731769562
104	18	7.84875106812
105	18	7.84995603561
106	18	7.85113525391
107	18	7.85261535645
108	18	7.85472917557
109	18	7.85735273361
110	18	7.85911083221
111	18	7.86030244827
112	18	7.8618388176
113	18	7.86306476593
114	18	7.86489486694
115	18	7.86670541763
116	18	7.86822843552
117	18	7.86980962753
118	18	7.87116479874
119	18	7.87243843079
120	18	7.87386369705
121	18	7.87551641464
122	18	7.87725019455
123	18	7.87885284424
124	18	7.88013029099
125	18	7.88157129288
126	18	7.88301420212
127	18	7.88439798355
128	18	7.885679245
129	18	7.88682985306
130	18	7.88789367676
131	18	7.88888406754
132	18	7.88977909088
133	18	7.89058589935
134	18	7.89124679565
135	18	7.89175987244
136	18	7.892121315
137	18	7.89247179031
138	18	7.89275074005
139	18	7.89301538467
140	18	7.89317941666
0	17.75	7.8987455368
1	17.75	7.89888143539
2	17.75	7.8990483284
3	17.75	7.8995013237
4	17.75	7.89979934692
5	17.75	7.90027761459
6	17.75	7.9005613327
7	17.75	7.90112304688
8	17.75	7.90112113953
9	17.75	7.90130519867
10	17.75	7.90142822266
11	17.75	7.90188932419
12	17.75	7.90244579315
13	17.75	7.90295028687
14	17.75	7.90345621109
15	17.75	7.90405035019
16	17.75	7.90465831757
17	17.75	7.90522289276
18	17.75	7.90573978424
19	17.75	7.90627813339
20	17.75	7.90677547455
21	17.75	7.90730237961
22	17.75	7.90777730942
23	17.75	7.90810871124
24	17.75	7.90842294693
25	17.75	7.90869569778
26	17.75	7.90886878967
27	17.75	7.90898656845
28	17.75	7.90891170502
29	17.75	7.90861701965
30	17.75	7.90812301636
31	17.75	7.90734910965
32	17.75	7.90656042099
33	17.75	7.90532588959
34	17.75	7.90369462967
35	17.75	7.90193319321
36	17.75	7.90009641647
37	17.75	7.89857769012
38	17.75	7.89685630798
39	17.75	7.8953294754
40	17.75	7.89320278168
41	17.75	7.89095401764
42	17.75	7.88855552673
43	17.75	7.88590908051
44	17.75	7.8831205368
45	17.75	7.88079977036
46	17.75	7.87834787369
47	17.75	7.87533187866
48	17.75	7.8722949028
49	17.75	7.86941051483
50	17.75	7.86723661423
51	17.75	7.86501932144
52	17.75	7.86296892166
53	17.75	7.86099529266
54	17.75	7.85894775391
55	17.75	7.85718393326
56	17.75	7.85538482666
57	17.75	7.85357522964
58	17.75	7.85156393051
59	17.75	7.84955692291
60	17.75	7.84765720367
61	17.75	7.845890522
62	17.75	7.84413719177
63	17.75	7.8423333168
64	17.75	7.84084129333
65	17.75	7.83930683136
66	17.75	7.83805274963
67	17.75	7.83695697784
68	17.75	7.83590173721
69	17.75	7.83529186249
70	17.75	7.83518505096
71	17.75	7.83493089676
72	17.75	7.83460569382
73	17.75	7.83438301086
74	17.75	7.83397006989
75	17.75	7.83320045471
76	17.75	7.83247661591
77	17.75	7.83200979233
78	17.75	7.83197212219
79	17.75	7.83255720139
80	17.75	7.8330616951
81	17.75	7.83251953125
82	17.75	7.83156013489
83	17.75	7.83156013489
84	17.75	7.83254814148
85	17.75	7.83233499527
86	17.75	7.83068990707
87	17.75	7.83067274094
88	17.75	7.83055019379
89	17.75	7.83095884323
90	17.75	7.83042049408
91	17.75	7.83047771454
92	17.75	7.83164978027
93	17.75	7.83291721344
94	17.75	7.83365345001
95	17.75	7.83422327042
96	17.75	7.83546352386
97	17.75	7.83628559113
98	17.75	7.8370347023
99	17.75	7.83804798126
100	17.75	7.83958292007
101	17.75	7.84082365036
102	17.75	7.84255409241
103	17.75	7.84495687485
104	17.75	7.84653711319
105	17.75	7.84784460068
106	17.75	7.84906625748
107	17.75	7.85065937042
108	17.75	7.85292863846
109	17.75	7.8556895256
110	17.75	7.85756111145
111	17.75	7.85882663727
112	17.75	7.86046552658
113	17.75	7.86177825928
114	17.75	7.86371040344
115	17.75	7.86560535431
116	17.75	7.86720752716
117	17.75	7.86888027191
118	17.75	7.87031459808
119	17.75	7.87166213989
120	17.75	7.87315559387
121	17.75	7.87489318848
122	17.75	7.87670469284
123	17.75	7.8783864975
124	17.75	7.87972831726
125	17.75	7.88121938705
126	17.75	7.88274478912
127	17.75	7.88417482376
128	17.75	7.88548135757
129	17.75	7.88667345047
130	17.75	7.88776493073
131	17.75	7.8887796402
132	17.75	7.88970899582
133	17.75	7.89047813416
134	17.75	7.89112663269
135	17.75	7.89159107208
136	17.75	7.89194107056
137	17.75	7.8922829628
138	17.75	7.89254951477
139	17.75	7.89279079437
140	17.75	7.89294672012
0	17.5	7.90050077438
1	17.5	7.90061664581
2	17.5	7.90074062347
3	17.5	7.90119695663
4	17.5	7.90146207809
5	17.5	7.90191650391
6	17.5	7.90215730667
7	17.5	7.90266132355
8	17.5	7.90255880356
9	17.5	7.90264034271
10	17.5	7.90266656876
11	17.5	7.90302705765
12	17.5	7.9035115242
13	17.5	7.90391969681
14	17.5	7.90433502197
15	17.5	7.90484428406
16	17.5	7.90535974503
17	17.5	7.90582275391
18	17.5	7.90623378754
19	17.5	7.90669775009
20	17.5	7.907102108
21	17.5	7.90752887726
22	17.5	7.90791034698
23	17.5	7.90815067291
24	17.5	7.90838670731
25	17.5	7.90857172012
26	17.5	7.90867042542
27	17.5	7.90871906281
28	17.5	7.90858650208
29	17.5	7.90819215775
30	17.5	7.90760326385
31	17.5	7.90671777725
32	17.5	7.905834198
33	17.5	7.90442800522
34	17.5	7.90260028839
35	17.5	7.90068531036
36	17.5	7.89870262146
37	17.5	7.89708757401
38	17.5	7.89526987076
39	17.5	7.89369726181
40	17.5	7.89143848419
41	17.5	7.88909101486
42	17.5	7.88658380508
43	17.5	7.88378000259
44	17.5	7.88086414337
45	17.5	7.87844133377
46	17.5	7.87591600418
47	17.5	7.87278938293
48	17.5	7.86963272095
49	17.5	7.86663341522
50	17.5	7.86440706253
51	17.5	7.86213970184
52	17.5	7.86009979248
53	17.5	7.85812997818
54	17.5	7.85611438751
55	17.5	7.85426950455
56	17.5	7.85244178772
57	17.5	7.85058879852
58	17.5	7.84859514236
59	17.5	7.84653425217
60	17.5	7.84456396103
61	17.5	7.8427271843
62	17.5	7.84088420868
63	17.5	7.83896303177
64	17.5	7.83736944199
65	17.5	7.8357052803
66	17.5	7.83432865143
67	17.5	7.83310270309
68	17.5	7.83201646805
69	17.5	7.83128213882
70	17.5	7.83116579056
71	17.5	7.83086395264
72	17.5	7.83045339584
73	17.5	7.83029031754
74	17.5	7.82985830307
75	17.5	7.82900667191
76	17.5	7.82820606232
77	17.5	7.8276925087
78	17.5	7.82762813568
79	17.5	7.82824420929
80	17.5	7.82887077332
81	17.5	7.82822036743
82	17.5	7.82717370987
83	17.5	7.82721614838
84	17.5	7.82830715179
85	17.5	7.82811164856
86	17.5	7.8264875412
87	17.5	7.82644081116
88	17.5	7.82644939423
89	17.5	7.82688474655
90	17.5	7.82642364502
91	17.5	7.82659959793
92	17.5	7.8278670311
93	17.5	7.82933282852
94	17.5	7.83014965057
95	17.5	7.83085727692
96	17.5	7.83222341537
97	17.5	7.83318328857
98	17.5	7.83404254913
99	17.5	7.83518409729
100	17.5	7.836830616
101	17.5	7.8381857872
102	17.5	7.84003734589
103	17.5	7.84251832962
104	17.5	7.84423398972
105	17.5	7.84566402435
106	17.5	7.8470158577
107	17.5	7.84874296188
108	17.5	7.85111904144
109	17.5	7.85400247574
110	17.5	7.85598087311
111	17.5	7.85733699799
112	17.5	7.8590836525
113	17.5	7.86048698425
114	17.5	7.86251020432
115	17.5	7.86449193954
116	17.5	7.86618041992
117	17.5	7.86792945862
118	17.5	7.86945343018
119	17.5	7.87086248398
120	17.5	7.87242841721
121	17.5	7.87423944473
122	17.5	7.8761343956
123	17.5	7.87789583206
124	17.5	7.87928628922
125	17.5	7.88083314896
126	17.5	7.88241863251
127	17.5	7.88390541077
128	17.5	7.8852648735
129	17.5	7.88648462296
130	17.5	7.88759088516
131	17.5	7.88862371445
132	17.5	7.88955783844
133	17.5	7.89028930664
134	17.5	7.89091300964
135	17.5	7.89137411118
136	17.5	7.89170598984
137	17.5	7.89203691483
138	17.5	7.89230442047
139	17.5	7.8925409317
140	17.5	7.8927116394
0	17.25	7.90224027634
1	17.25	7.90231800079
2	17.25	7.90244102478
3	17.25	7.90286493301
4	17.25	7.90312051773
5	17.25	7.90355491638
6	17.25	7.90376472473
7	17.25	7.90423965454
8	17.25	7.90405321121
9	17.25	7.90406513214
10	17.25	7.90398359299
11	17.25	7.90428209305
12	17.25	7.90468454361
13	17.25	7.90499591827
14	17.25	7.90531301498
15	17.25	7.90572738647
16	17.25	7.90615653992
17	17.25	7.90651226044
18	17.25	7.90680742264
19	17.25	7.90716600418
20	17.25	7.90746021271
21	17.25	7.90778827667
22	17.25	7.90806531906
23	17.25	7.90820169449
24	17.25	7.90832948685
25	17.25	7.90843343735
26	17.25	7.90844202042
27	17.25	7.90840625763
28	17.25	7.908182621
29	17.25	7.90768527985
30	17.25	7.9069776535
31	17.25	7.90595006943
32	17.25	7.90495061874
33	17.25	7.90338659286
34	17.25	7.90137815475
35	17.25	7.89931917191
36	17.25	7.89715099335
37	17.25	7.89542531967
38	17.25	7.89351272583
39	17.25	7.89186286926
40	17.25	7.88948583603
41	17.25	7.88699150085
42	17.25	7.8843536377
43	17.25	7.88138389587
44	17.25	7.87835931778
45	17.25	7.87586259842
46	17.25	7.87323951721
47	17.25	7.86995649338
48	17.25	7.86666059494
49	17.25	7.86352014542
50	17.25	7.86120939255
51	17.25	7.85890483856
52	17.25	7.85677623749
53	17.25	7.85475444794
54	17.25	7.85267925262
55	17.25	7.85084295273
56	17.25	7.84898614883
57	17.25	7.84716272354
58	17.25	7.84500551224
59	17.25	7.8427939415
60	17.25	7.84071540833
61	17.25	7.83880186081
62	17.25	7.83687353134
63	17.25	7.83483314514
64	17.25	7.83317995071
65	17.25	7.83143234253
66	17.25	7.83000659943
67	17.25	7.82875013351
68	17.25	7.82762765884
69	17.25	7.82684898376
70	17.25	7.8267788887
71	17.25	7.82647037506
72	17.25	7.82604217529
73	17.25	7.82583522797
74	17.25	7.82522201538
75	17.25	7.82426548004
76	17.25	7.82340145111
77	17.25	7.8228931427
78	17.25	7.82291126251
79	17.25	7.82365369797
80	17.25	7.82431602478
81	17.25	7.82372426987
82	17.25	7.82268476486
83	17.25	7.82277679443
84	17.25	7.82386302948
85	17.25	7.82368469238
86	17.25	7.82214641571
87	17.25	7.82221889496
88	17.25	7.82229852676
89	17.25	7.82276105881
90	17.25	7.82242488861
91	17.25	7.82264614105
92	17.25	7.82406330109
93	17.25	7.8256855011
94	17.25	7.82661676407
95	17.25	7.82744598389
96	17.25	7.8289437294
97	17.25	7.83003997803
98	17.25	7.83102798462
99	17.25	7.83229923248
100	17.25	7.83408212662
101	17.25	7.83555698395
102	17.25	7.83754301071
103	17.25	7.84011888504
104	17.25	7.84194993973
105	17.25	7.84353017807
106	17.25	7.84497451782
107	17.25	7.84681129456
108	17.25	7.8492975235
109	17.25	7.85230827332
110	17.25	7.85438537598
111	17.25	7.85584211349
112	17.25	7.85768985748
113	17.25	7.85917854309
114	17.25	7.86129522324
115	17.25	7.86337423325
116	17.25	7.86514091492
117	17.25	7.86698007584
118	17.25	7.86856508255
119	17.25	7.87003755569
120	17.25	7.87167215347
121	17.25	7.87356281281
122	17.25	7.87554168701
123	17.25	7.87737464905
124	17.25	7.87883472443
125	17.25	7.88043880463
126	17.25	7.8820772171
127	17.25	7.88361883163
128	17.25	7.88502120972
129	17.25	7.88627290726
130	17.25	7.88738250732
131	17.25	7.8884139061
132	17.25	7.88933944702
133	17.25	7.89007663727
134	17.25	7.89069032669
135	17.25	7.8911447525
136	17.25	7.89146327972
137	17.25	7.89177370071
138	17.25	7.89202880859
139	17.25	7.89224863052
140	17.25	7.89243745804
0	17	7.90414047241
1	17	7.90417671204
2	17	7.90427160263
3	17	7.9047036171
4	17	7.9049539566
5	17	7.90538787842
6	17	7.90556907654
7	17	7.9060125351
8	17	7.90571022034
9	17	7.90564966202
10	17	7.90545034409
11	17	7.90567350388
12	17	7.90599727631
13	17	7.90622711182
14	17	7.90645313263
15	17	7.90677881241
16	17	7.9071059227
17	17	7.9073638916
18	17	7.90753364563
19	17	7.90775299072
20	17	7.90791702271
21	17	7.90812921524
22	17	7.9083108902
23	17	7.90828943253
24	17	7.90830898285
25	17	7.90829181671
26	17	7.90818405151
27	17	7.90808963776
28	17	7.90778112411
29	17	7.90716028214
30	17	7.90632104874
31	17	7.90512084961
32	17	7.90398216248
33	17	7.90225315094
34	17	7.90002536774
35	17	7.89776945114
36	17	7.89540147781
37	17	7.89354705811
38	17	7.89152336121
39	17	7.88977575302
40	17	7.88725185394
41	17	7.88468980789
42	17	7.88190412521
43	17	7.8788022995
44	17	7.87561035156
45	17	7.87302160263
46	17	7.87029886246
47	17	7.86689090729
48	17	7.86341094971
49	17	7.86017417908
50	17	7.85784053802
51	17	7.85550403595
52	17	7.85334253311
53	17	7.85129642487
54	17	7.84918832779
55	17	7.84733867645
56	17	7.84543609619
57	17	7.84352588654
58	17	7.84132051468
59	17	7.83903837204
60	17	7.83688354492
61	17	7.83489608765
62	17	7.83289241791
63	17	7.83074760437
64	17	7.82900857925
65	17	7.82714176178
66	17	7.82560920715
67	17	7.82424402237
68	17	7.82301139832
69	17	7.82215547562
70	17	7.82202243805
71	17	7.82167005539
72	17	7.82120323181
73	17	7.82099151611
74	17	7.82035017014
75	17	7.81931829453
76	17	7.81836605072
77	17	7.81777238846
78	17	7.81786727905
79	17	7.81873035431
80	17	7.81948852539
81	17	7.81888246536
82	17	7.81777429581
83	17	7.81793928146
84	17	7.81921243668
85	17	7.81909179688
86	17	7.81746435165
87	17	7.81766986847
88	17	7.81783390045
89	17	7.81849765778
90	17	7.81820774078
91	17	7.81855583191
92	17	7.82015895844
93	17	7.82194471359
94	17	7.82301139832
95	17	7.82396268845
96	17	7.82562637329
97	17	7.82686424255
98	17	7.82799196243
99	17	7.82939767838
100	17	7.83131027222
101	17	7.83289003372
102	17	7.8350019455
103	17	7.83774280548
104	17	7.83971309662
105	17	7.84138298035
106	17	7.84296607971
107	17	7.84491157532
108	17	7.84747171402
109	17	7.85058689117
110	17	7.85276412964
111	17	7.85429954529
112	17	7.85625696182
113	17	7.85783529282
114	17	7.86003255844
115	17	7.86221027374
116	17	7.86405992508
117	17	7.86597633362
118	17	7.86764287949
119	17	7.86919593811
120	17	7.8709154129
121	17	7.87288808823
122	17	7.8749423027
123	17	7.87684488297
124	17	7.87837457657
125	17	7.88005590439
126	17	7.88174962997
127	17	7.88335227966
128	17	7.88480186462
129	17	7.88604831696
130	17	7.88719177246
131	17	7.8882060051
132	17	7.88913536072
133	17	7.88988351822
134	17	7.89046621323
135	17	7.89091253281
136	17	7.89116859436
137	17	7.89148044586
138	17	7.89171600342
139	17	7.8919301033
140	17	7.89211845398
0	16.75	7.906229496
1	16.75	7.90623760223
2	16.75	7.90632247925
3	16.75	7.90673971176
4	16.75	7.90698003769
5	16.75	7.90745782852
6	16.75	7.90757417679
7	16.75	7.90803003311
8	16.75	7.90759706497
9	16.75	7.90742492676
10	16.75	7.9070982933
11	16.75	7.90723562241
12	16.75	7.90747690201
13	16.75	7.90760850906
14	16.75	7.90772294998
15	16.75	7.90793943405
16	16.75	7.90817022324
17	16.75	7.90829133987
18	16.75	7.90832185745
19	16.75	7.90841817856
20	16.75	7.90845394135
21	16.75	7.90855550766
22	16.75	7.9085931778
23	16.75	7.90844535828
24	16.75	7.90832710266
25	16.75	7.90817117691
26	16.75	7.90793800354
27	16.75	7.90768814087
28	16.75	7.90725326538
29	16.75	7.90649366379
30	16.75	7.90552902222
31	16.75	7.90420103073
32	16.75	7.90292167664
33	16.75	7.90101623535
34	16.75	7.89854764938
35	16.75	7.89611434937
36	16.75	7.89356470108
37	16.75	7.89154911041
38	16.75	7.88937997818
39	16.75	7.88752746582
40	16.75	7.88484191895
41	16.75	7.88215684891
42	16.75	7.87922048569
43	16.75	7.87595272064
44	16.75	7.87259960175
45	16.75	7.86993932724
46	16.75	7.86712121964
47	16.75	7.86358785629
48	16.75	7.85998535156
49	16.75	7.8565735817
50	16.75	7.85428285599
51	16.75	7.8518538475
52	16.75	7.84964942932
53	16.75	7.84758138657
54	16.75	7.84543991089
55	16.75	7.84357595444
56	16.75	7.8416466713
57	16.75	7.83970212936
58	16.75	7.8374414444
59	16.75	7.83507585526
60	16.75	7.83284521103
61	16.75	7.83076953888
62	16.75	7.82866477966
63	16.75	7.82638454437
64	16.75	7.82453012466
65	16.75	7.82252645493
66	16.75	7.82087373734
67	16.75	7.81938028336
68	16.75	7.81801319122
69	16.75	7.81709337234
70	16.75	7.81688976288
71	16.75	7.81647491455
72	16.75	7.81592082977
73	16.75	7.81563901901
74	16.75	7.8149356842
75	16.75	7.81372213364
76	16.75	7.81262874603
77	16.75	7.81189393997
78	16.75	7.81200313568
79	16.75	7.81299066544
80	16.75	7.81390237808
81	16.75	7.81326007843
82	16.75	7.81205320358
83	16.75	7.81231689453
84	16.75	7.81401491165
85	16.75	7.81400442123
86	16.75	7.81214952469
87	16.75	7.81251382828
88	16.75	7.81282949448
89	16.75	7.81372928619
90	16.75	7.81350517273
91	16.75	7.81409692764
92	16.75	7.81589841843
93	16.75	7.81800889969
94	16.75	7.81926822662
95	16.75	7.82037687302
96	16.75	7.8222284317
97	16.75	7.82360267639
98	16.75	7.82488584518
99	16.75	7.82644462585
100	16.75	7.82850217819
101	16.75	7.83023643494
102	16.75	7.83251237869
103	16.75	7.83531045914
104	16.75	7.83741140366
105	16.75	7.8392124176
106	16.75	7.84092235565
107	16.75	7.84299993515
108	16.75	7.84568119049
109	16.75	7.84887933731
110	16.75	7.85114526749
111	16.75	7.85278511047
112	16.75	7.85481977463
113	16.75	7.85649871826
114	16.75	7.85877037048
115	16.75	7.86102819443
116	16.75	7.86295843124
117	16.75	7.86496782303
118	16.75	7.8667383194
119	16.75	7.86838102341
120	16.75	7.87018060684
121	16.75	7.87222099304
122	16.75	7.87436532974
123	16.75	7.87633562088
124	16.75	7.87795352936
125	16.75	7.8797044754
126	16.75	7.88144874573
127	16.75	7.88308572769
128	16.75	7.88454532623
129	16.75	7.8858332634
130	16.75	7.88696289062
131	16.75	7.88800287247
132	16.75	7.88891649246
133	16.75	7.88963651657
134	16.75	7.890188694
135	16.75	7.8905787468
136	16.75	7.89076948166
137	16.75	7.8910036087
138	16.75	7.89119815826
139	16.75	7.89139413834
140	16.75	7.89156484604
0	16.5	7.90845394135
1	16.5	7.90844392776
2	16.5	7.9085021019
3	16.5	7.90890789032
4	16.5	7.90913438797
5	16.5	7.90959215164
6	16.5	7.90968751907
7	16.5	7.9100651741
8	16.5	7.90957450867
9	16.5	7.90933179855
10	16.5	7.90887451172
11	16.5	7.9089307785
12	16.5	7.90909147263
13	16.5	7.90912055969
14	16.5	7.90912818909
15	16.5	7.90923500061
16	16.5	7.90934801102
17	16.5	7.90934705734
18	16.5	7.90923166275
19	16.5	7.90918493271
20	16.5	7.90903425217
21	16.5	7.90900707245
22	16.5	7.90888023376
23	16.5	7.90858840942
24	16.5	7.90831375122
[truncated: 9,986 more rows]
